# Supplementary material for: Volatile Flavor Compounds Profile and Fermentation Characteristics of Milk Fermented by Lactobacillus delbrueckii subsp. bulgaricus
Source: Front Microbiol. 2019 Sep 18;10:2183. doi: 10.3389/fmicb.2019.02183 (PMC6759748; doi:10.3389/fmicb.2019.02183)
Supplement: TABLE S1 — Volatile compounds produced in milk fermented by 17 test strains of L. delbrueckii subsp. bulgaricus, and the control strain, upon completion of fermentation. [file Data_Sheet_1.xlsx]

## Sheet: Sheet1
No.	Volitile compound	Chemical Formula	RT (min)1	RI2	RI3	Method4	µg/L
							C	B1	B2	B3	B4	B5	B6	B7	B8	B9	B10	B11	B12	B13	B14	B15	B16	B17
Carboxylic acids
1	Propanoic acid, 2-oxo-	C3H4O3	2.15	—	—	MS	—	3.84±0.46	—	—	1.24±0.27	2.78±0.23	1.1±0.21	—	—	55.34±3.28	—	3.87±0.33	15.18±1.26	—	—	—	—	16.3±1.25
2	Acetic acid	C2H4O2	2.68	628.88	622	MS,RI	12.48±0.76	7.51±1.15	—	—	5.15±1.18	17.46±1.53	13.06±1.48	4.71±1.18	9.57±1.39	—	2.1±0.18	—	8.81±0.65	—	12.39±1.06	12.8±0.84	21.75±1.57	4.57±0.23
3	Propanoic acid, 2-methyl-	C4H8O2	5.46	763.76	758	MS,RI	—	—	—	—	—	16.93±2.11	—	—	—	—	—	—	—	—	—	9.53±0.69	8.24±0.52	—
4	Butanoic acid	C4H8O2	6.47	798.48	790	MS,RI	—	—	—	—	—	—	—	—	—	—	—	1.21±0.27	1.84±0.11	—	—	—	—	—
5	Propanedioic acid, propyl-	C6H10O4	6.63	802.89	—	MS	4.54±0.13	—	—	—	1.56±0.24	—	—	—	—	0.84±0.21	—	3.02±0.27	—	—	—	—	—	—
6	Acetic acid, diethyl-	C6H12O2	8.43	850.36	—	MS	2.03±0.03	—	—	—	—	—	—	—	—	—	—	—	—	—	—	—	1.69±0.07	—
7	Hexanoic acid, 2-methyl-	C7H14O2	9.31	873.61	—	MS	—	11.58±2.29	11.12±2.18	—	—	10.91±0.13	10.44±0.53	1.35±0.24	7.42±0.63	—	—	1.65±0.38	—	—	9.25±0.75	1.48±0.09	—	5.66±0.16
8	Butanoic acid, 3-methyl-	C5H10O2	9.39	875.69	875	MS,RI	—	28.59±4.61	43.45±6.25	—	2.6±1.15	103.5±0.85	49.39±0.42	4.92±0.42	16.5±1.14	7.69±1.08	5.23±0.37	7.24±0.67	17.03±1.09	—	16.81±1.26	40.25±3.27	51.52±4.20	26.44±2.12
9	Pentanoic acid	C5H10O2	9.58	880.69	881	MS,RI	—	—	—	—	—	—	—	—	—	—	—	—	6.14±0.45	—	19.2±1.67	—	—	—
10	Butanoic acid, 2-methyl-	C5H10O2	9.82	886.9	—	MS	—	—	—	—	—	—	5.09±1.35	—	—	—	—	—	—	—	—	19.38±1.91	15.05±0.94	—
11	Butanoic acid, 4-hydroxy-	C4H8O3	13.78	993.36	—	MS	—	—	—	—	—	4.74±0.61	—	—	—	—	—	—	—	—	—	—	—	—
12	2-Nonynoic acid	C9H14O2	13.91	996.95	—	MS	—	—	—	0.96±0.12	—	—	—	—	—	—	—	—	—	—	—	—	—	—
13	Hexanoic acid	C6H12O2	14.1	1002.26	999	MS,RI	11.52±1.79	8.06±1.76	6.43±0.03	—	16.1±2.17	7.45±0.35	13.49±1.84	12.38±0.72	10.15±0.83	7.48±1.58	2.72±0.41	10.86±2.08	16.45±1.52	1.64±0.16	10.55±0.56	9.68±0.24	27.87±2.01	9.33±0.89
14	Cyclohexanecarboxylic acid	C7H12O2	18.26	1129.88	—	MS	—	—	—	—	—	—	—	—	2.57±0.46	—	—	—	—	—	—	—	—	—
15	Octanoic acid	C8H16O2	20.17	1192.54	1191	MS,RI	5±1.52	3.89±0.72	2.83±0.17	1.06±0.05	6.59±1.76	7.61±0.73	7.13±0.81	7.12±1.13	5.31±0.49	5.04±0.78	1.67±0.24	6.78±1.49	10.23±1.01	—	35.59±2.27	4.31±0.21	8.58±0.65	3.04±0.13
16	2-Decenoic acid	C10H18O2	21.2	1228.13	—	MS	—	—	—	—	—	—	—	—	—	—	—	—	—	—	1.36±0.05	—	—	—
17	n-Decanoic acid	C10H20O2	25.2	1374.04	1377	MS,RI	—	—	—	—	—	—	—	0.7±0.04	—	—	—	—	—	—	—	—	—	—
Aldehyde compounds
18	Acetaldehyde	C2H4O	1.43	—	—	MS	—	23.33±3.25	—	11.97±2.67	35.8±2.02	74.52±2.91	39.67±2.10	45.35±2.78	—	19.84±1.49	18.22±1.37	26.77±2.38	9.36±0.91	24.48±2.22	32.63±1.29	—	17.47±1.59	19.55±1.84
19	Pentanal	C5H10O	2.13	668	668	MS,RI	—	—	—	—	7.12±0.16	—	—	—	—	82.08±5.36	—	77.19±9.21	—	—	—	—	—	—
20	Heptanal	C7H14O	8.57	854	860	MS,RI	0.85±0.01	3.25±1.24	1.46±0.16	3.03±0.78	—	—	—	0.90±0.29	2.79±0.55	0.64±0.08	0.8±0.05	—	0.82±0.06	2.88±0.16	—	0.58±0.02	2.95±0.11	2.07±0.09
21	Butanal, 3-hydroxy-	C4H8O2	2.71	631.02	—	MS	—	8.53±1.36	14.1±2.84	3.03±0.61	8.4±1.07	5.45±0.70	2.07±0.55	6.39±0.82	3.89±0.29	7.93±0.15	4.56±1.27	5.88±0.79	3.28±0.22	6.39±0.31	2.23±0.16	1.72±0.13	—	5.01±0.26
22	Butanal	C4H8O	3.16	665.32	607	MS	—	—	—	—	—	—	—	0.79±0.13	—	—	—	—	—	—	—	—	—	—
23	Butanal, 3-methyl-	C5H10O	3.43	686.17	678	MS,RI	—	9.13±2.72	17.99±1.98	12.08±2.25	9.5±1.20	15.38±3.88	7.78±1.19	12.10±2.47	2.25±1.07	11.25±1.37	9.35±1.46	7.35±0.96	15.63±1.39	8.56±0.86	6.35±0.39	1.76±0.06	2.4±0.19	4.44±0.41
24	Hexanal, 5-methyl-	C7H14O	3.51	692.06	—	MS	3.12±0.09	—	—	—	—	—	—	—	—	—	—	—	—	—	—	—	—	—
25	2-Pentenal, (E)-	C5H8O	5.02	767.96	765	MS,RI	—	—	—	—	—	2.22±0.05	—	—	—	—	—	—	—	—	—	—	3.34±0.26	—
26	Hexanal	C6H12O	6.63	802.97	801	MS,RI	—	6.87±0.99	3.44±3.22	2.2±0.76	2.82±0.09	6.23±2.26	—	2.76±0.58	0.35±0.02	1.87±0.45	2.02±0.19	8.91±1.12	33.46±2.93	6.77±0.61	—	—	3.23±0.24	3.39±0.19
27	Benzaldehyde	C7H6O	12.68	963.85	961	MS,RI	1.66±0.36	1.83±0.46	3.21±1.04	2.46±0.24	2.69±1.21	6.62±1.86	1.63±0.35	3.24±0.36	0.55±0.07	2.07±0.18	1.76±0.23	1.85±0.34	2.95±0.16	2.39±0.21	2.55±0.16	0.85±0.05	—	3.24±0.09
28	2-Octenal, (E)-	C8H14O	16.18	1064.99	1064	MS,RI	—	—	—	—	—	—	—	—	—	—	—	—	—	—	—	—	—	3.97±0.29
29	Nonanal	C9H18O	17.69	1111.09	1108	MS,RI	—	—	—	1.39±0.41	0.59±0.03	—	—	—	—	0.82±0.05	0.53±0.03	0.79±0.13	—	0.65±0.03	—	0.5±0.03	0.53±0.03	1.25±0.11
30	2-Nonenal, (E)-	C9H16O	19.74	1178.4	1171	MS,RI	—	—	—	—	—	—	1.08±0.36	—	—	—	—	—	—	—	—	—	—	—
31	Hexadecanal	C16H32O	34.5	1827.86	1822	MS,RI	—	—	—	—	—	—	—	—	—	—	0.94±0.10	—	—	—	—	—	—	—
Ketone compounds
32	2,3-Butanedione	C4H6O2	2.07	—	—	MS	83.59±4.27	—	—	—	—	—	—	—	—	—	—	—	—	—	63.28±5.69	—	50.67±4.12	—
33	2-Butanone, 3-methyl-	C5H10O	2.13	654	654	MS,RI	12.4±0.39	1.22±0.31	67.79±8.65	—	67.7±4.72	97.64±6.20	—	—	25.3±1.39	—	—	2.39±0.62	—	—	5.58±0.16	27.38±1.05	20.29±1.17	—
34	Ethanone, 1-oxiranyl-	C4H6O2	2.33	601.76	—	MS	49.6±2.85	—	—	—	—	—	—	—	—	—	—	—	—	—	—	—	4±0.13	—
35	2-Pentanone	C5H10O	3.23	687.62	685	MS,RI	18.57±1.66	7.61±1.64	9.26±1.21	4.42±1.85	9.14±1.26	7.57±0.67	4.41±0.17	8.85±1.45	0.74±0.04	6.25±1.17	2.86±0.29	9.46±1.28	12.19±1.16	5.81±0.53	19.89±1.63	2.19±0.12	6.31±0.67	—
36	Acetoin	C4H8O2	3.7	703.07	706	MS,RI	80.22±6.47	47.87±5.21	69.81±8.32	—	59.81±4.63	74.74±5.73	98.83±3.72	13.61±0.95	28.83±1.67	11.53±2.09	11.68±1.06	8.83±1.09	—	—	146.25±9.58	106.05±8.16	138.79±8.09	54.86±4.04
37	2-Hydroxy-3-pentanone	C5H10O2	6.94	811.1	821	MS,RI	—	—	—	—	—	—	—	—	—	—	—	—	—	—	2.95±0.26	—	—	—
38	2-Butanol, 3-methyl-	C5H12O	3.79	706.17	700	MS,RI	2.09±0.08	—	—	—	—	—	—	—	1.47±0.26	—	—	—	—	—	—	—	—	—
39	2-Heptanone	C7H14O	10.16	895.9	893	MS,RI	102.88±3.27	66.13±3.98	75.6±4.45	40.37±2.08	46.86±3.89	79.89±8.52	39.77±1.31	55.27±1.47	36.46±2.51	40.21±3.74	39.65±2.37	63.97±3.72	57.19±5.19	49.33±3.26	151.75±11.35	33.84±2.16	63.65±6.19	43.77±4.23
40	3,5-Octadien-2-one, (E,E)-	C8H12O	16.59	1077.09	1083	MS,RI	—	6.99±2.25	—	—	—	6.63±1.11	5.46±1.24	7.24±2.13	—	5.44±0.68	—	7.75±0.82	—	—	—	—	—	8.39±0.99
41	3,5-Octadien-2-one	C8H12O	16.59	1077.27	1076	MS,RI	—	—	8±0.96	—	—	8.32±1.66	—	—	—	—	—	—	—	—	—	—	—	—	—	—
42	2-Nonanone	C9H18O	17.28	1098.04	1096	MS,RI	59.67±2.83	27.46±1.53	27.96±3.79	13.14±0.98	14.83±1.36	36.39±1.87	18.13±1.92	18.20±3.72	16.86±1.46	14.99±0.95	13.98±2.15	22.83±1.63	17.78±1.06	13.69±1.08	65.49±5.94	10.93±1.06	27.61±2.65	14.87±1.23
43	2-Undecanone	C11H22O	23.25	1300.71	1294	MS,RI	4.15±0.18	2.05±0.46	2.59±0.26	0.97±0.25	1.83±0.72	3.25±0.49	1.97±0.33	1.74±0.26	1.57±0.04	1.34±0.09	0.97±0.08	1.74±0.65	2.06±0.17	0.77±0.04	5.02±0.26	1.19±0.22	2.27±0.16	1.11±0.11
44	2H-Pyran-2-one, tetrahydro-6-pentyl-	C10H18O2	28.91	1504.34	1504	MS,RI	1.01±0.07	0.95±0.10	—	0.94±0.12	1.51±0.19	—	—	1.31±0.02	0.77±0.06	1.06±0.13	0.46±0.02	1.04±0.02	1.6±0.12	0.56±0.03	—	0.61±0.02	0.61±0.04	0.93±0.06
Alcohol compounds
45	Cyclobutanol	C4H8O	1.38	—	—	MS	—	—	—	7.38±1.53	—	186.53±16.22	—	—	—	—	26.02±0.35	—	—	—	—	47.27±4.16	7.83±0.59	1.52±0.96
46	5-Hexen-2-ol, 5-methyl-	C7H14O	3.49	690.76	—	MS	5.63±0.68	—	—	—	—	—	—	—	4.61±1.02	—	2.15±0.11	3.81±0.09	—	—	—	—	—	—
47	Cyclohexanol, 4-methyl-, trans-	C7H14O	3.52	692.67	—	MS	—	—	—	—	3.66±0.50	5.38±1.47	2.33±0.43	—	0.72±0.06	—	—	3.81±0.73	—	—	—	2±0.06	—	—
48	2-Pentanol	C5H12O	3.8	706.41	706	MS,RI	—	—	—	—	—	—	—	—	—	—	—	—	—	—	—	0.85±0.03	—	—
49	3-Buten-1-ol, 3-methyl-	C5H10O	4.24	721.67	726	MS,RI	—	—	—	—	1.7±0.67	—	—	—	—	—	—	—	—	—	—	—	—	—	—	—
50	2-Pentanol, 4-methyl-	C6H14O	5.31	758.39	758	MS,RI	—	—	—	—	—	—	—	—	—	—	2.46±0.06	—	—	—	—	—	—	—
51	1-Butanol, 3-methyl-	C5H12O	5.42	762.07	760	MS,RI	5.99±1.03	5.82±1.23	6.19±0.91	—	6.7±0.71	2.33±0.52	8.22±0.56	7.56±0.89	—	6.38±0.46	3.33±1.74	—	6.46±0.54	—	4.82±0.11	—	7.67±0.53	—
52	2,3-Epoxyhexanol	C6H12O2	5.5	765.11	—	MS	—	—	—	—	—	7.68±1.27	—	—	7.74±0.79	—	—	—	0.68±0.05	0.42±0.01	—	6.96±0.13	7.18±0.29	—
53	1-Pentanol	C5H12O	5.54	766.31	768	MS,RI	—	—	—	—	—	—	—	—	—	—	—	—	—	3.2±0.29	—	—	—	—
54	2-Heptanol, 3-methyl-	C8H18O	6.08	784.88	—	MS	—	—	—	—	—	—	—	—	—	—	—	—	—	—	2.28±0.26	—	—	1.76±0.13
55	3-Pentanol, 2-methyl-	C6H14O	6.63	803.1	805	MS,RI	—	—	—	—	—	—	—	—	—	—	—	—	—	—	9.87±0.99	—	—	—
56	2,3-Butanediol	C4H10O2	6.9	810.13	—	MS	—	—	—	—	—	—	—	—	3.45±0.24	—	—	—	—	—	—	—	10.87±0.69	—
57	1-Hexanol	C6H14O	9.41	876.09	871	MS,RI	3.86±0.72	—	10.42±1.37	5.07±1.17	7.2±1.31	—	—	6.31±1.74	—	3.73±0.57	2.75±0.34	7.46±1.15	6.96±0.34	3.51±0.16	8.43±0.74	—	—	2.21±0.16
58	1-Pentanol, 4-methyl-	C6H14O	9.41	876.09	871	MS,RI	—	—	—	—	—	—	—	—	—	—	—	—	—	—	—	—	—	10.99±0.98
59	2-Heptanol	C7H16O	10.6	907.66	905.1	MS,RI	—	—	—	—	1.16±0.33	—	—	1.17±0.67	—	—	—	1.31±0.07	1.44±0.08	—	—	—	—	—
60	1-Heptanol	C7H16O	13.17	976.94	975	MS,RI	6.66±0.57	7.36±0.68	9.52±2.11	6.06±1.51	11.34±2.46	8.68±1.46	6.7±1.27	8.42±1.69	5.33±0.26	6.26±2.03	4.22±1.18	9.2±1.36	11.32±0.97	6.24±0.18	10.26±0.98	6.75±0.66	8.3±0.49	8.34±0.62
61	1-Hexanol, 2-ethyl-	C8H18O	14.46	1013.03	1014	MS,RI	—	—	—	—	—	2.65±0.22	—	—	—	—	—	—	—	—	—	—	—	—	—	—
62	5-Octen-2-yn-4-ol	C8H12O	16.6	1077.6	—	MS	—	—	—	6.73±1.34	—	—	—	—	—	—	4.04±0.82	—	—	7.81±0.54	—	—	—	—
63	1-Octanol, 2-butyl-	C12H26O	22.64	1273.23	1277	MS,RI	—	—	—	—	—	—	—	—	0.36±0.01	—	—	—	—	—	—	—	—	—	—	—
64	3-Decyn-2-ol	C10H18O	17.61	1108.57	1101	MS,RI	1.32±0.23	—	—	2.99±0.47	—	—	—	—	—	—	—	—	—	0.92±0.06	—	—	—	—
65	2-Heptanol, 5-ethyl-	C9H20O	17.55	1106.81	—	MS	—	1.29±0.23	—	—	—	—	—	—	0.31±0.05	—	—	—	—	—	—	—	—	0.84±0.06
66	2-Nonanol	C9H20O	17.56	1107.07	1098	MS,RI	—	—	1.76±0.31	1.32±0.41	1.38±0.27	—	—	1.40±0.08	0.7±0.03	0.95±0.14	0.95±0.06	2.23±0.53	1.78±0.13	0.33±0.21	1.67±0.16	0.79±0.05	0.87±0.06	1.17±0.10
67	2-Nonen-1-ol	C9H18O	17.57	1107.36	—	MS	—	0.92±0.03	—	1.86±0.28	—	—	—	—	—	—	—	—	—	1.04±0.07	—	—	—	—
68	2,5-Dimethylcyclohexanol	C8H16O	17.75	1113.22	—	MS	—	—	—	—	1.02±0.45	—	—	—	—	—	—	—	—	—	—	—	—	—	—	—
69	3,4-Dimethylcyclohexanol	C8H16O	17.75	1113.32	—	MS	—	—	—	—	0.65±0.08	—	—	0.61±0.04	—	—	—	0.74±0.01	0.75±0.06	—	—	—	—	—
70	Cyclohexanol, 3,5-dimethyl-	C8H16O	17.77	1113.87	—	MS	—	—	—	—	—	—	—	—	—	—	—	—	0.98±0.01	—	—	—	—	—
71	1-Nonanol	C9H20O	19.75	1178.6	1171	MS,RI	1.74±0.13	1.43±0.12	1.66±0.07	1.97±0.51	2.16±0.53	1.9±0.37	—	—	—	1.14±0.23	0.81±0.04	1.84±0.09	3.16±0.13	1.76±0.11	2.78±0.16	—	—	1.77±0.13
72	1-Nonanol, 4,8-dimethyl-	C11H24O	32.8	1701.3	—	MS	—	1.38±0.05	—	—	—	—	—	—	0.47±0.01	—	—	—	—	0.8±0.04	—	0.52±0.02	—	—
73	11-Methyldodecanol	C13H28O	32.81	1701.73	—	MS	—	—	—	—	0.87±0.04	—	—	—	—	—	2.26±0.72	—	1.08±0.03	—	—	—	—	—
Ester compounds
74	Formic acid, ethenyl ester	C3H4O2	1.43	—	—	MS	—	1.26±0.89	103.29±3.35	—	—	91.01±5.28	—	111.82±7.42	—	—	—	—	—	—	70.39±6.21	—	—	12.57±1.26
75	Formic acid, hexyl ester	C7H14O2	9.388	875.559	870	MS,RI	—	—	—	—	—	—	—	—	7.49±0.23	—	—	—	—	—	—	—	—
76	Chloroacetic acid, nonyl ester	C11H21ClO2	19.74	1178.21	—	MS	—	—	—	—	—	2.2±0.17	—	—	1.99±0.24	—	—	2.66±0.13	2.98±0.16	—	—	—	2.2±0.21	—
77	Butanoic acid, 2-ethyl-, 1,2,3-propanetriyl ester	C21H38O6	21.2	1228.17	—	MS	—	—	—	—	—	—	—	—	—	1±0.03	—	—	—	—	—	—	—	—
78	Allyl 2-ethyl butyrate	C9H16O2	21.86	1251.46	1254	MS,RI	—	—	—	—	—	—	1.19±0.05	—	—	—	—	—	—	—	—	—	—	—
79	Nonanoic acid, 3-methylbutyl ester	C14H28O2	32.81	1701.73	—	MS	—	—	—	—	—	—	—	—	—	—	—	—	2.69±0.24	—	—	1.35±0.11	—	—
80	Nonanoic acid, nonyl ester	C18H36O2	32.81	1701.73	—	MS	—	—	3.29±2.67	—	—	—	—	7.50±0.66	—	2.48±0.56	—	—	—	—	6.53±0.62	7.05±0.53	—	—
81	3,5,5-Trimethylhexyl acetate	C11H22O2	32.81	1701.95	—	MS	—	—	—	2.65±0.69	—	—	—	—	—	1.26±0.42	2.11±0.36	—	—	—	—	—	—	1.16±0.09
Aromatic hydrocarbons
82	n-Hexane	C6H14	2.24	—	—	MS	—	10.41±0.50	168.87±3.29	101.81±6.83	49.4±6.31	80±9.08	—	—	—	—	105.9±7.83	—	—	17.52±1.53	82.67±6.34	68.85±6.26	—	28.58±2.01
83	1-Hexene, 4,5-dimethyl-	C8H16	5.77	774.41	—	MS	—	—	—	—	0.6±0.09	—	—	—	—	—	—	—	0.68±0.01	—	—	—	—	—
84	1-Nonene	C9H18	10.54	905.91	893	MS,RI	—	—	—	—	3.09±0.62	—	—	1.55±0.17	—	0.81±0.03	—	1.58±0.17	—	—	—	—	2.46±0.22	—
85	1-Nonyne	C9H16	16.6	1077.51	—	MS	5.51±1.87	5.64±0.72	—	—	6.73±1.57	8.94±0.64	—	6.25±0.48	3.8±0.84	4.74±0.39	3.55±0.18	—	6.65±0.28	3.82±0.32	7.16±0.54	4.13±0.19	4.86±0.34	—
86	Decane, 2,3,5,8-tetramethyl-	C14H30	22.88	1287.54	—	MS	—	—	—	1.04±0.17	0.59±0.02	—	1.57±0.61	—	—	0.57±0.01	0.52±0.03	0.97±0.06	—	—	—	—	—	—
	1 RT, retention time;
	2 RI, retention index. The RI of unknown compounds in an HP-5MS column calculated against the GC-MS retention time of n-alkanes (C3-C25);
	3 RI from a database (http://webbook.nist.gov/chemistry);
	4 RI, agreed with the retention index from the literature; MS, compared with NIST 11 Mass Spectral Database; STD, agreed with the mass spectrum of standard chemical; ‘-’, not detected;
